# Supplementary material for: Sex-Specific Expression of Histone Lysine Demethylases (KDMs) in Thyroid Cancer
Source: Cancers (Basel). 2024 Mar 23;16(7):1260. doi: 10.3390/cancers16071260 (PMC11010840; doi:10.3390/cancers16071260)
Supplement: Supplementary file 1 [file cancers-16-01260-s001.zip]

Archive with 1 entries (1 files):
- cancers-2923192-supplementary.pdf
